# Supplementary material for: Cognitive cascades: How to model (and potentially counter) the spread of fake news
Source: PLoS One. 2022 Jan 7;17(1):e0261811. doi: 10.1371/journal.pone.0261811 (PMC8740964; doi:10.1371/journal.pone.0261811)
Supplement: S1 Text — An outline of our decision process for choosing simple and proportional threshold parameter values of p = 0.15 and γ = 0.35 for in-silico experiments. (TEX) [file pone.0261811.s001.tex]

\documentclass{article}

\begin{document}

To choose our contagion parameters for simple and proportional threshold contagion, we performed parameter sweeps and assessed sensitivity of the ensuing results. For each series of tests, we kept $N$ at 500 agents, $I$ at one institutional agent, and $\epsilon$ at 0. Holding these parameters constant allowed us to test the conditions that we would be using in our actual in-silico experiments.

For simple contagion, we tested the spread of the \emph{single} message set across an Erd\H{o}s-R\'{e}nyi (ER) random graph, Watts-Strogatz (WS) small world network, and Barab\'{a}si-Albert (BA) preferential attachment network. We excluded the Multiplicative Attribute Graph (MAG) because its results are highly correlated to ER graph results for belief resolutions of 7 (see below correlation tests). As a comparison goal for simple contagion, we wanted to allow the belief to spread through the entire network, but not too quickly. The marker we used was assessing which timestep $b=6$ became believed throughout at least 90\% of the network. We varied $p$, the contagion probability, from 0.05 to 0.95 in increments of 0.05, and took averages over 10 simulation runs. Results are listed in S2 Table.

We decided to go with $p=0.15$ as it left some room for contagion on ER graphs, was narrowly missed on WS graphs but still showed significant spread, and did not spread too quickly on BA graphs.

For proportional threshold contagion, we tested the spread of the \emph{gradual} message set across the same graph types. The \emph{gradual} message set was chosen as other message sets did not show significant interaction with proportional threshold contagion across test experiments. To choose which $\gamma$ to pick, we tested from 0.05 to 0.95 in steps of 0.05, and chose based on which contagions did not simply envelop the entire graph immediately, nor do nothing. Surprisingly, only at $\gamma=0.35$ was this the case for all three graph topologies. This motivated our choice of 0.35 as the ratio.

\end{document}
