# Supplementary material for: Cognitive cascades: How to model (and potentially counter) the spread of fake news
Source: PLoS One. 2022 Jan 7;17(1):e0261811. doi: 10.1371/journal.pone.0261811 (PMC8740964; doi:10.1371/journal.pone.0261811)
Supplement: S2 Text — An outline of our process for setting up and running versions of our main contagion experiments with different belief resolutions (2, 3, 5, 9, 16, 32, and 64), including an analysis of some of the results. (TEX) [file pone.0261811.s002.tex]

\documentclass{article}

\begin{document}

In S12-S21 Figs, we depict graphical results from contagion experiments across graph topology, but with different belief ``resolutions'' -- meaning that $b$ ranges from 0 to 2, 3, 5, 7, 9, 16, 32, and 64. Additionally, for most resolutions, we only choose to depict results using those from the Barab\'{a}si-Albert preferential attachment network because results appear insignificantly different for other topologies. However, as belief resolution increases, some topologies display different contagion patterns, as we will explain below.

In each case, we set the DCC function to be scaled as if it were capturing the same 7-point division of beliefs as in our main experiments. For example, if the belief resolution was 32, we would still imagine that 0 is ``strong disbelief,'' but then around 4.57 is ``disbelief,'' 9.14 is ``somewhat disbelieve,'' 13.71 as ``uncertain,'' and so on until roughly 31 is ``strong belief.'' Thus, the higher resolution scale is still marked by 7 distinct points. To capture the idea that an agent that is generally ``uncertain'' would believe one that is ``somewhat disbelieving,'' we changed the parameters of Eq (6) from the main paper: for each belief resolution, we set $\gamma$ to be the ceiling of the resolution divided by 7.

Additionally, we had custom message sets for the \emph{gradual} condition so that messages would take on those 7-point values (as in the example above) for any resolutions that were greater than 7, spacing them out the same way as in the main experiments: 10 time steps of each message gradation over 70 time steps. For example, for resolution 32 as above, from $0 \leq t \leq 10$, the institutional agent would broadcast messages containing $b=4$ (the floor of the division result); from $11 \leq t \leq 20$, the agent would broadcast $b=9$; and so forth. There are some issues with this method, as we will discuss below.

For belief resolutions 2, 3, 5, and 9 (as 7 was in the main paper), we see that results do not appear significantly different across resolutions. In each case, the main takeaways from the main paper (that the DCC function is robust across graph topologies and only is contagious to agents with similar beliefs) hold up. At belief resolution 16, we begin to see proportional threshold contagion fail to have effects on the BA graph, as it had at lower resolutions. Our hypothesized rationale for this phenomenon begins to play out in other contagion methods at still higher resolutions.

As belief resolution increases past 16 (in our results for resolutions 32 and 64), differences begin to appear in the results. Notably, in the resolution 32 case, simple contagion seems to falter in the WS and MAG graphs. This may be due to the fact that as belief resolution increases, the number of agents whose initial belief matches that of our one institutional agent decreases, so there are fewer agents who are initiating population spread at every timestep. Moreover, in the MAG graph, the number of neighbors each agent has will substantially decrease as belief resolution increases. The highly homophilic generation rule we chose will make the pool of potential neighbors smaller: where previously, a belief resolution of 7 would yield approximately 70 potential neighbors per belief value, now a resolution of 64 only yields approximately 8 potential neighbors. This drastically increases the diameter of the graph, and will contribute to more difficulty for any contagion method.

However, encouragingly, the DCC method appears to retain its potency even at high belief resolutions. Although WS and MAG graphs are not able to sway the entire population through gradual messaging, the BA graph appears mostly able to. The MAG graph likely suffers from the same large diameter problem as mentioned above, so it logically follows that even DCC will have a harder time, based on our cascade path analysis in the main paper.

\end{document}
