# Supplementary material for: Cognitive cascades: How to model (and potentially counter) the spread of fake news
Source: PLoS One. 2022 Jan 7;17(1):e0261811. doi: 10.1371/journal.pone.0261811 (PMC8740964; doi:10.1371/journal.pone.0261811)
Supplement: S3 Text — An outline of our process for setting up, running, and analyzing versions of our main contagion experiments with different simulation run counts (10, 50, and 100). (TEX) [file pone.0261811.s003.tex]

\documentclass{article}

\begin{document}

Though we displayed results aggregated across 10 simulation runs in our main paper, we also wanted to report results using more simulations. We ran in-silico experiments for each contagion method (simple, proportional threshold, DCC), each message set (\emph{single, split,} and \emph{gradual}), and on each graph type (ER, WS, BA, and MAG). To determine the effect of higher numbers of simulation runs, we used the same correlation tests cited in the main paper (Pearson $r$ and modified $\chi^2$) to measure how different results are, per parameter combination, between 10 and 50 runs, 10 and 100 runs, and between 50 and 100 runs.

While the full results can be found in our online repository\footnote{https://github.com/ricknabb/cognitive-contagion}, we condense them here for readability and note exceptional cases.

For simple contagion, correlation tests on every combination of graph topology and message file showed almost no difference between results from 10, 50, and 100 simulation runs. In fact, every $\overline{\chi^2}$ test yielded 1.0 (the highest score of potential correlation for this test), and every $\overline{r}$ test yielded a value greater than $0.999$ (where 1 is perfect correlation).

Complex contagion correlation tests had more variation. While still 29 of 36 combinations yielded $\overline{\chi^2}$ scores of 1.0, and 29 of 36 returned $\overline{r}$ scores greater than 0.9, there were a few combinations where results varied significantly between simulation run counts. We include those in S23 Table.

Note that some low $\overline{\chi^2}$ results have high $\overline{r}$ results and vice versa. In some cases (WS and BA sections), the statistical tests revealed differences in averaged belief timeseries between simulation run counts that concur with visual inspection. In others (ER), a visual inspection does not seem to reveal any apparent differences. We included most of these graphs in S24 Fig.

For DCC results, they are more akin to those of simple contagion: every combination yielded a $\overline{\chi^2}$ score of 1.0, and almost all $\overline{r}$ scores were over 0.95 (5 out of 36 were only greater than 0.85).

These results support our usage of 10 simulation runs in the main paper. Even though there were some low correlation scores with complex contagion on WS and BA graphs, the overall patterns are qualitatively the same, and do not contradict our main results.

\end{document}
