# Supplementary material for: Cognitive cascades: How to model (and potentially counter) the spread of fake news
Source: PLoS One. 2022 Jan 7;17(1):e0261811. doi: 10.1371/journal.pone.0261811 (PMC8740964; doi:10.1371/journal.pone.0261811)
Supplement: S4 Text — An in-depth explanation of the correlation measures we used to measure similarity between contagion result data. (TEX) [file pone.0261811.s004.tex]

\documentclass{article}

\begin{document}

\subsection*{$\overline{r}$ Test}

The way that we calculated $\overline{r}$ for our correlation analysis was to use the pandas package in Python to run a Pearson correlation test between datasets between graph types, per belief value. For example, a vector containing the decimal percentage of agents in the graph believing $b=3$ on an ER graph would be correlated to a vector of decimal percent of agents believing $b=3$ on a BA graph. These vectors of decimal percents were the means over 10 simulations. There would then be 7 correlation scores for the tests of each value in $B$, and those were averaged to yield $\overline{r}$.

\subsection*{$\overline{\chi^2}$ Test}

Our $\overline{\chi^2}$ measure was slightly more complicated. Because $\chi^2$ can test for independence between categorical data, it seemed a good fit for comparing one distribution of beliefs $b \in B$ to another across graph types. However, the test is not made for timeseries data like ours. We chose to do Pearson's $\chi^2$ test of independence for each timestep $t$ in the simulation (where the categories $b$ were sampled with the number of agents who believed $b$ at time $t$), and use those results to generate a total correlation measure between belief category distributions over time. The null hypothesis for this test is that there is \emph{no statistical difference} between the two distributions. After calculating $\chi^2$ values for each $t$ in the simulation, we simply counted how many had $p < 0.05$ (rejecting the null hypothesis, and indicating \emph{independence} of the distributions) to see what proportion of the timeseries was statistically independent -- indicating lack of correlation. A lower value would then mean that the two data sets were less correlated. To report the final $\overline{\chi^2}$, we subtracted that value from 1 so that a higher value would indicate stronger correlation.

\end{document}
