# Supplementary material for: Cognitive cascades: How to model (and potentially counter) the spread of fake news
Source: PLoS One. 2022 Jan 7;17(1):e0261811. doi: 10.1371/journal.pone.0261811 (PMC8740964; doi:10.1371/journal.pone.0261811)
Supplement: S1 Table — A table of timestep t at which simple contagion with probability p spread b = 6 to at least 90% of agents in different graph topologies (at a belief resolution of 7). ∅ indicates the contagion never reached at least 90% of agents. (TEX) [file pone.0261811.s005.tex]

\documentclass{article}

\begin{document}

\begin{table}[h]
    \begin{center}
        \begin{tabular}{ l | c | c | c }
        \textbf{$p$} & \textbf{ER} & \textbf{WS} & \textbf{BA}\\
        \hline
        \hline
        0.05 & $\O$ & $\O$ & $\O$\\
        \hline
        0.10 & 24 & $\O$ & $\O$\\
        \hline
        0.15 & 14 & $\O$ & 53\\
        \hline
        0.20 & 10 & 71 & 25\\
        \hline
        0.25 & 8 & 35 & 14\\
        \end{tabular}
    \end{center}
\end{table}

\end{document}
