# Supplementary material for: Cognitive cascades: How to model (and potentially counter) the spread of fake news
Source: PLoS One. 2022 Jan 7;17(1):e0261811. doi: 10.1371/journal.pone.0261811 (PMC8740964; doi:10.1371/journal.pone.0261811)
Supplement: S2 Table — Correlation tests that yielded low scores for certain experimental combinations of graph type and message set. (TEX) [file pone.0261811.s006.tex]

\documentclass{article}

\begin{document}

\begin{table}[h]
    \begin{center}
        \begin{tabular}{ l | c | c | c }
        \textbf{Experiment} & \textbf{$\overline{\chi^2}$} & \textbf{$\overline{r}$} & \textbf{Run Combination}\\
        \hline
        \hline
        ER-\emph{gradual} & 1.0 & 0.181 & 10-50\\
        \hline
        ER-\emph{gradual} & 1.0 & 0.315 & 10-50\\
        \hline
        ER-\emph{gradual} & 1.0 & 0.215 & 10-100\\
        \hline
        \hline
        WS-\emph{split} & 0.574 & 0.991 & 10-50\\
        \hline
        WS-\emph{gradual} & 0.040 & 0.874 & 10-50\\
        \hline
        WS-\emph{gradual} & 0.050 & 0.967 & 10-100\\
        \hline
        WS-\emph{gradual} & 0.465 & 0.941 & 50-100\\
        \hline
        \hline
        BA-\emph{gradual} & 0.158 & 0.493 & 10-50\\
        \hline
        BA-\emph{gradual} & 0.139 & 0.691 & 10-100\\
        \hline
        BA-\emph{gradual} & 0.515 & 0.798 & 50-100\\
        \end{tabular}
    \end{center}
\end{table}

\end{document}
